# Supplementary material for: Core elements of character education essential for doctors suggested by medical students in Korea: a preliminary study
Source: J Educ Eval Health Prof. 2020 Dec 21;17:43. doi: 10.3352/jeehp.2020.17.43 (PMC7897509; doi:10.3352/jeehp.2020.17.43)
Supplement: Supplementary file 1 [file jeehp-17-43-dataset1.xlsx]

## Sheet: 1차년도설문_학생_교수회신_필요성.개념.문제점
No.	Name	Affiliation	Academic year	3문항			추가 2문항(의대생)
				1. [인성교육의 필요성] 의학교육에서 인성교육이 필요하다고 생각하십니까?	2. [개념 정의] 의사에게 요구되는 인성적 소양 즉 “인성”은 무엇이라고 생각하십니까?	3. [문제점] 현재 의학교육이 갖고 있는 인성교육의 문제점이나 실패하고 있는 부분이 있다면 어떤 것이라고 생각하십니까?	4. [인성교육의 교육역량] 의사에게 요구되는 인성을 교육하기 위해서 어떠한 교육역량이 필요하다고 생각하십니까?	5. [현황 파악] 현재 의학교육이 갖고 있는 인성교육에서 적절하게 시행되고 있는 것이 있다면 어떤 것이라고 생각하십니까? 그리고 어떤 점에서 적절한 인성교육이라고 판단하십니까?
1	ooo	medical school C	5	의학교육에서 인성교육은 필요하다고 생각합니다. 의과대학은 대학의 사명, 교육과정과 졸업생이 갖추어야 할 자질 등의 연계를 고려하여 학생을 선발해야한다고 하지만, 입학하여 공부하면서 이미 성인이라고 하더라도 늘 일정한 인성수준을 유지할 수 있을지에 대한 부분은 불확실합니다. 또한 학교의 교육과정 중 지식뿐만 아니라 의료인문학적, 인성적 교육이 함께 되어야만 앞으로 졸업역량을 갖추고, 이후 의사로서 삶을 살아가며 자신의 기본 소양을 흔들리지 않고 바른 길로 갈 수 있도록 navigate할 수 있다고 생각합니다.	가장 기본적으로는 봉사정신입니다. 그리고 그 봉사정신은 ‘자신의 것을 개인의 이익을 위해서가 아니라 타인을 돕고 함께 살아가기 위해 노력하는 정신’ 이라고 생각합니다. 물론 이러한 봉사정신을 이루기 위해서는 (남을 위하고 도와주기 위해서는) 자신이 먼저 완전한(채워진) 느낌을 갖고 뚜렷한 가치관/주관으로 형성시킨 자신의 것이 있어야만 가능할 것입니다. 따라서 의사들은 의과대학에서 의학적 지식과 기술을 배우고, 더불어 의료인문학 수업을 듣고 인성교육을 받는다고 생각합니다.	하나로 압축하자면 Standardized Education이 없다는 것입니다. 사실 정의하기 어려우며, 합의하기 어려운 것이라고는 생각하지만 이로 인해 생기는 혼란은 학생들에게 심각한 문제를 일으킬 수도 있다고 생각합니다. 그리고 일관되지 못한 교수님들의 도제식 교육은 의과대학생들뿐만 아니라 수련의, 전공의들에게도 악영향을 끼치고, 앞으로도 적절한 표준화 교육이 정립되지 못한다면 그것들이 계속 전통적으로 내려오면서 악순환의 고리를 끊지 못하게 될 것입니다.	의술을 인술을 위해 practice하는 것이라는 것을 항상 마음속에 지니도록 해야 합니다. 그런데 저는 자신의 (직접)경험이 ‘최선의 지침서’가 된다고 생각합니다. 따라서 의사가 되기 위해 의과대학에 입학한 학생들이 자신이 공부하고 탐구하는 것들이 사람들을 위하는 것이라고 인식/인정하기 위해서, 인성‘교육’에는 여러 사람들을 볼 수 있는 기회가 포함되어야 한다고 생각합니다. 그 기회들을 통해 봉사정신을 포함하여 소통, 이해, 협력 등을 함께 어우러져 배울 수 있습니다.	저는 저희 대학에서 실시된 인성교육은 전반적으로 만족하였습니다. 그 이유는 처음으로 입학하자마자 실시된 1:1 개인 면담을 통해 제가 학교생활에서 어려움이 있을 때 멘토링센터의 *** 교수님과 ***교수님(담임 교수, 지도 교수)께 언제든지 도움을 요청할 수 있고 받을 수 있다는 것을 알게 되었습니다. 그리고 덕분에 누군가와 논의하고 싶은 내용이 있을 때면 각 분야의 선배님이자 전문가이신 교수님들께 도움을 받았고, 원하는 것들을 많이 이루어 낼 수 있었습니다. 저 뿐만 아니라 다른 학생들도 교수님들이 그리 먼 존재가 아니라 자신들을 위해 함께 고민해주시는 감사한 존재로 생각할 것입니다. 또한 학교에서 실시된 각종 심리/성격 검사들을 동해서 저 자신에 대해 잘 이해하고 파악하는 기회가 있었습니다. 이는 다른…
2	ooo	medical school C	5	현재 문제되고 있는 대리수술/일회용품 재사용/각종 사고의 은폐 등의 사회현안을 살펴본다면, 이론적인 내용들은 학생 때부터 누누이 배워가면서 저러한 행동들을 하면 안 된다는 것을 알고 있음에도 문제가 일어난다는 것을 알 수 있고, 이러한 점에서 비추어 볼 때 단순한 지식을 알려주고 실습을 시키는 것을 떠나, 도덕과 인격적인 면에서의 성숙이 필요하다고 생각하기 때문에 더욱더 필요하다고 생각됩니다.	의사에게 요구되는 인성은, 다른 직종과 차이가 크게 있지는 않다고 생각합니다. 남에게 친절하게, 정직하게, 성실하게. 이런 개념은 의사가 임상 현장에서 일하지 않고 연구, 언론, 법과 같이 다른 분야에서 일할수록, 의사로서 특별히 요구되는 인성의 개념이 필요하다고 생각되진 않고, 다른 사람들과 크게 차이나지 않는 인성이 요구된다고 생각됩니다. 하지만, 임상현장에서 일하는 의사라면, 환자가 납득할 수 있는 진료를 하는 것이 제일 인격적인 의사라고 생각합니다. 너무 개념이 넓어서 다시 이를 나눠본다면, 학문을 바탕으로 논리적이고 합당한 진료행위를 시행하고, 이를 환자에게 잘 설명해주고, 태도는 부드럽게 한다. 정도로 풀어서 이야기 해 볼 수 있을 것 같습니다.	1. 저수가로 대표되는 의료시스템 문제로 인해, 학생들 스스로가 일반적으로 인식되는 고결한/도덕적인/사명감 있는 의료에 대한 회의감으로 인해, 학생들 스스로가 냉소적인 태도를 버리지 못하는 점. 이는 교육의 실패라기 보다, 현장과 교육의 괴리로 인해 생기는 어쩔 수 없는 사안이라 생각됩니다. 2. 인성교육과 관련된 부분에서, 아직도 단순 강의식, 주입식 활동의 비중이 높다고 느껴지는 점. 토론식/학생 스스로가 준비해서 강의하는 방식/에세이 등등 전적으로 능동적인 활동을 통해 학생들 스스로가 생각하는 방식의 교육이 더 알맞다고 생각됩니다.	*교육역량이라는 용어의 정의를 정확히 이해하지 못하여 잘못된 대답을 했을수 있습니다. 소통과 협력, 전문직업성이라는 부분 2개가 바람직한 의사의 역량들 중에서, 비의료인에 속하는 사람들까지 모두가 납득할만한 인성교육과 관련있는 역량이라고 생각됩니다.	작게 본다면 실제 진료환경에서 적용을 배워 볼 수 있는 CPX 교육과정이 있을 수 있고, 본 학교에서 진행중인 멘토링과 의사소통기술 수업과 같은 교과 과정들이 적절하게 시행되는 교육이라고 생각됩니다. 제가 생각하는 인성교육은 어디까지나 1회성의 교육, 단순한 감동만 주고 끝나는 교육, 직접 해보지 않는 활동은 의미가 없다고 생각합니다. 실제 의료 현장과는 약간의 차이가 있다는 한계가 있으나, 의료와 관련없는 모의 환자와의 상호작용을 통해서 의료 현장에서의 의사의 인성과 관련된 피드백을 받고 이를 스스로 점검할 수 있는 CPX 교육, 단순히 1회성으로 끝나지 않고 6년간의 의대 교육과정중 대부분의 기간동안 꾸준히 진행되는 교과 과정 구성, 생각해 볼 수 있는 내용들을 통해서 토론/글쓰기 등의 능동적 활동을 …
3	ooo	medical school D	5	의사는 의술이 가장 중요하지만 한 사람으로써의 인성교육도 어느정도 필요할것 같습니다.	환자를 생각하는 마음, 편법을 거치지 않는 정의로운 마음인 것 같습니다.	아무래도 의학적 지식과는 거리가 있다보니 학생들의 관심 정도가 크지 않은 것 같습니다.	의과대학 예과 수업 등 인성교육 과목을 편성하여 좋은 인품을 가진 의사들이 교육자로 나서면 좋을 것 같습니다.	실제로 예과 2학년 수업의 일환으로 지역 봉사기관에 나가서 봉사를 하면서 타인을 위한 마음가짐을 배울 수 있는 것 같습니다.
4	ooo	medical school D	5	필요함	1. 환자의 상태에 대한 이해를 기반으로 환자에게 가장 적용 가능한 치료를 도출해 낼 수 있는 공감능력 2. 환자와 환자 보호자에 대한 포괄적 이해를 바탕으로 하는 전인적 접근	1. 이론 위주의 교육이 실제 임상의학실습과 떨어진 시기에 이루어지고 있음 2. 진료현장에서 자연스럽게 이루어지는 인성교육의 중요성이 간과되어 인성교육을 별도로 편성하여 운영함	1. 호스피스 병동 등의 진료/진료보조 참여를 통한 말기환자에 대한 이해 2. 암병동/이식병동 진료/진료보조 참여를 통한 환자의 경제사회적 상태에 대한 이해를 기반으로 한 적용 가능한 진료를 도출하는 과정의 이해 3. 중환자의학 실습 과정을 통한 중환자-환자보호자에 대한 이해	1. 호스피스 병동, 중환자병동 회진과 프로그램을 통한 환자와 환자 보호자에 대한 적절한 이해가 이루어지고 있음-> 환자-보호자에 대한 의료진으로 가져야하는 모범적인 자세와 마음가짐에 대하여 교수님들로부터 진료과정에서 교육받음 2. 암병동/이식병동 회진과 외래에서 표준치료와 비용적 문제로 이를 받지 못하는 환자들에게 어떠한 적절한 반응을 보이고 이를 이해하고 다음 치료를 계획하는 과정에 대하여 교육받음
5	ooo	medical school A	6	필요합니다.	환자의 마음을 헤아리는 것입니다. 환자들에게 따뜻한 말 한마디 건넬 줄 알아야 하고 환자의 입장에서 이해해보려고 노력할 수 있는 것이라 생각하며 주위 사람들과도 협력을 잘 할 수 있는 것이라 생각합니다. 그리고 생명을 다루는 직업이므로 생명윤리에 관하여 지킬 수 있어야 합니다.	외워야하고 공부해야할 것들이 많아 질병에 관하여 주로 초점이 맞추어져 있고 인성적인 교육들에 대해선 고민해볼 수 있는 시간이 많이 부족한 것 같습니다.	현재 교육은 주로 환자의 질병에 대한 케이스 스터디 위주로 많이 이루어주고 있는데 인문학적 수업으로 환자의 마음에 대해서, 그리고 환자가 처한 상황에 대해서 고민해볼 수 있는 수업이 필요하다고 생각하며 병원에서는 다양한 직종의 사람들과 같이 일하게 되는데 팀 위주의 협력적 접근을 배워야 한다고 생각합니다.	의료인이 갖추어야 할 태도나 성적인 교육은 잘 이루어지고 있다고 생각합니다. 학교에서도 주기적으로 성폭행에 관하여 교육을 하고 있고 의료인이 갖추어야 할 태도에 대해선 항상 교수님들께 많이 듣고 배우기 때문입니다.
6	ooo	medical school B	6	예	환자의 입장에서 생각할 수 있는 배려심과 환자의 모든 입장을 이해해 줄 수 있는 이해심	인성교육을 하는데 생화학 강의를 하듯이 피피티 강의를 하고 중요하지도 않은 지협적인 내용을 가지고 퀴즈를 낸다.	강의 위주의 교육보다는 독서 및 토론 방식의 수업 학교 내에 국한되지 않고 지역사회 봉사를 하는 등 다양한 활동 중심의 교육	제가 받았던 인성 관련 의학교육은 전부 지루한 강의 및 독서 후 짜잘한 내용에 대한 독서퀴즈 중심의 교육이었습니다.

## Sheet: 1차년도설문_학생_교수회신_10가지요소
No.	Name	Affiliation	Academic year	Core elements of character medical education
				1	2	3	4	5	6	7	8	9	10
1	ooo	medical school C	5	봉사정신	소통=이해	협력	관리	정보력
				자신의 것을 타인을 돕고 함께 살아가기 위해 쓰고자 노력하는 정신	타인에 대한 이해를 통해 공감하고 상호작용할 수 있음	치료 과정 중 의사는 조력자(정보 제공)이며, 결정은 동등한/평등한 위치에서 환자와 함께 해야함	다른 분야의 전문가들과 협력하며 적절한 상황 판단과 문제 해결을 할 수 있는 능력	거대한 데이러 정보에서 필요한 것과 중요한 것(유의미 한 것)을 찾아내고, 그렇지 않은 것을 거를 수 있는 능력
2	ooo	medical school C	5	소통	공감	정직	노력	겸손
				환자에서 현재의 상태, 앞으로의 진료 방침을 비롯해 환자가 궁금해하는 전반적인 내용을 알려줌.	환자의 처지를 이해하고, 배려해줌	환자에게 필요하지 않은 진료를 권하지 않음	새로 나오는 지식과 기술을 배우기 위해 노력함	자신의 의학적인 지적 우위를 바탕으로 환자를 찍어누르지 않음
3	ooo	medical school D	5	책임	존중	배려	공정	희생정신	정직	질서	나눔	인내	협력
				자신에게 주어진 일을 이해하고 임무를 완성하는 것	가치가 있음을 알고 그것을 소중히 여기는 것	타인의 마음에 공감하는 것	객관적이고 중립적인 입장에서 합리적인 가치를 선택하는 것	타인을 위해 자신을 희생할줄 아는 것	있는 그대로 결과를 인정하고 왜곡하지 않는것	사회적인 규범을 잘 지키는 것	마음 속에서 우러나와 댓가 없이 도와주는 것	목표 달성을 위해 끈기 있게 견디는 것	서로 공동의 목표를 위해 조력을 주고받는 것
4	ooo	medical school D	5	환자이해	의학지식	책임	윤리의식	배려	성실	협력	소통	이해	존중
				환자에 대한 의학적, 경제적, 사회학적 이해	환자에게 해를 주지 않는 최소한의 진료를 위한 의학적 지식	환자에 대한 책임감, 직업적 책임감	의사 직업에 대한 윤리의식	환자에 대한 진료현장에서의 배려	환자에 대한 최선을 다한 성실한 진료	환자 진료를 위한 적극적인 협력 요청과 이에 대한 능동적인 협력 수행	환자 상태에 대하여 환자와 보호자와 함께 소통하며 협력적 의사결정 수행	진료현장에서 함께 근무하는 직군 및 동일 직군 내부에서 서로에 대한 이해와 협력	직종 간, 동일 직종 내부에서 상호간 존중
5	ooo	medical school A	6	공감	협력	리더십	포용	인간애	교류	봉사	전문성	열린 마음	창의성
				환자의 아픔에 대해 공감	다양한 사람들과 협력할 수 있는 열린 마음	다양한 분야에서 리더십 발휘	어떤 환자가 와도 따뜻하게 받아줄 수 있는 마음	타인을 사랑할 수 있는 마음	자신의 지식을 타인과 교류하고 배움	타인을 위해 봉사하고자 하는 희생정신	자신의 과목에 대한 전문 의식	발전하는 과학기술에 대해 받아들일 수 있는 마음	기존 틀에 갇히지 않고 창의적인 사고를 할 수 있는 사람
6	ooo	medical school B	6	배려심	관심	유연함	동반자 의식	책임감
				환자의 입장에 서서 진료하는 마음	환자의 고통에 진심으로 관심을 가져줌	고집을 부리지 않고 동료들의 말에 귀를 기울임	환자를 지도한다기 보다는 같이 치료한다는 마인드	본인의 행동에 있어 책임감을 가지고 진료함
